# Supplementary material for: Salmonella Typhimurium biofilm disruption by a human antibody that binds a pan-amyloid epitope on curli
Source: Nat Commun. 2020 Feb 21;11:1007. doi: 10.1038/s41467-020-14685-3 (PMC7035420; doi:10.1038/s41467-020-14685-3)
Supplement: Supplementary file 8 — Source Data [file 41467_2020_14685_MOESM8_ESM.xlsx]

## Sheet: Figure 1
Figure 1A- Confocal Images
Figure 1B
Untreated	Control A6	4A6	4G1	2C10	3H3	csgBA
26.6	27	8.73	8.01	6.73	7.35	4.15
15.4	15.49	12.9	6.48	12.3	7.22	5.76
19.76	12.14	11.22	7.41	9.37	9.37	6.55
Figure 1C
	RFU Red
Untreated	44.72	49.48
Control 6A	51.444	45.889
4A6	49.81	30.33
4G1	18.71	29.19
2C10	19.2	24.98
3H3	21.5	24.98
csgBA	5.176	9.22
Figure 1D
Untreated	Control 6A	4A6	4G1	2C10	3H3	csgBA
2.679	2.784	1.161	1.453	1.186	0.357	0.043
1.826	1.694	1.989	2.023	1.235	0.552	0.058
2.384	2.197	1.496	1.817	1.249	0.767	0.057
2.75	2.062	1.406	1.799	1.796	0.762	0.171
1.88	1.798					0.191
2.468						0.356
1.918						0.106
2.854						0.198
3.022

## Sheet: Figure 2
Figure 2A- Images
Figure 2B-Images
Figure 2C
Untreated	Control 6A	3H3	anti-CsgA
2219	2592	8010	6064
3221	2928	7238	5630
2573	2619	7011	5318
3021	3217	7821	7001
Figure 2D- Images
Figure 2E
Untreated	3H3	anti-CsgA
11	83	72
23	44	68
16	91	88
19	56	69

## Sheet: Figure 3
Figure 3A-3C - Images
Figure 3D
24 +24 3h3	48 UT	48 UT + 24 3h3	72 UT
7068	3009	7888	3720
6099	3215	6980	4202
5998	3986	6577	3988

## Sheet: Figure 4
Figure 4A- Images
Figure 4B
UT	Ampicillin	3h3	3h3 ampicillin
16.5	12.7	10.9	6.7
13.2	14.6	9.5	5.5
19.7	16.8	11.2	8.5
15.68	15.2	8.7	9.2

## Sheet: Figure 5
Figure 5- Images

## Sheet: Figure 6
Figure 6A
Untreated	Control 6A	3H3	anti-csgA
320	350	690	1220
250	260	590	1790
240	220	500	1200
320	280	550	1350
Figure 6B
Untreated	Control 6A	3H3	anti-csgA
900	0	20000	5000
900	600	6000	900
1000	0	5000	171000
700	980	91000	151000
3300		88000	151000
Figure 6C- Image

## Sheet: Extra Abx Supplemental Figure
A- Images
B
Untreated	Ciprofloxacin	Streptomycin	3H3	3H3 + Ciprofloxacin	3H3 + Streptomycin
28.702	18.673	22.408	13.959	7.553	10.323
20.771	17.683	19.215	10.281	10.826	10.547
21.149	18.673	17.663	11.46	9.315	8.183
19.61	16.429	19.991	11.542	10.323	9.434
21.001	17.552	18.351	14.702	6.294	9.028
				8.391	9.9882
				6.221	10.319

## Sheet: Extra Strains Supplemental Fig
A
Untreated	1.0096	1.1384	1.0262	0.9363	0.7881	0.8168
0.1μg/mL	0.8501	1.2025	1.1075
1μg/mL	1.0291	1.1532	1.1815
10μg/mL	1.0268	1.1469	0.9126
25μg/mL	1.069	1.5428	0.1208	0.5253	0.2819	0.4011
50μg/mL	0.6214	0.3013	0.674	0.1525	0.1704	0.2269
250μg/mL	0.431	0.7648	0.4968	0.1599	0.2452	0.3282
500μg/mL	0.3346	0.1933	0.5439
B
Untreated	0.9697	0.9338	1.127	1.5778	1.73	1.6056
0.1μg/mL	0.9494	0.9391	1.0301
1μg/mL	0.8016	0.7669	1.1251
10μg/mL	1.0145	1.062	1.0959
25μg/mL	0.734	0.7538	0.8216	0.4098	0.3594	0.2678
50μg/mL	0.4406	0.5428	0.9523	0.5306	0.3391	0.2612
250μg/mL	0.472	0.4241	0.4996	0.2506	0.2203	0.298
500μg/mL	0.1596	0.1579	0.203
C
1.1079	1.0968	0.905
1.1445	1.1824	0.9103
0.8422	0.966	0.9806
0.5146	0.7951	0.7234	0.7655	1.1156	1.1175
0.5304	0.4275	0.2905	0.2099	0.2657	0.3678
0.4445	0.289	0.3795	0.5756	0.2253	0.4502
0.5919	0.3546	0.5258	0.3445	0.237	0.5016
0.1227	0.1151	0.2883
D
Untreated	0.767	0.569	0.574
0.1μg/mL	0.561	0.575	0.625
1μg/mL	0.679	0.565	0.559
10μg/mL	0.6	0.595	0.562
25μg/mL	0.618	0.647	0.63
50μg/mL	0.637	0.625	0.684
250μg/mL	0.666	0.719	0.675
500μg/mL	0.656	0.849	0.733
E
Untreated	1.2383	0.9817	1.0187
0.1μg/mL	0.9947	0.9339	0.9991
1μg/mL	0.6287	0.9813	0.69149
10μg/mL	0.6867	0.7888	0.9418	1.2116	1.2373	0.8238
25μg/mL	0.5203	0.6434	0.8668	0.5789	0.8627	1.1222
50μg/mL	0.5249	0.4666	0.4002	0.2156	0.4931	0.421
250μg/mL	0.5357	0.4523	0.4142	0.156	0.2502	0.2022
500μg/mL	0.1472	0.1317	0.1513

## Sheet: Supplemental Table 1
Ramdev/Dessain Data

## Sheet: Supple. Figure 1
Ramdev/Dessain Data

[truncated: 3 more sheets: Supple. Figure 2, Supple Figure 3, Supple Figure 4]
